# Supplementary material for: Patient empowerment in young persons with chronic conditions: Psychometric properties of the Gothenburg Young Persons Empowerment Scale (GYPES)
Source: PLoS One. 2018 Jul 20;13(7):e0201007. doi: 10.1371/journal.pone.0201007 (PMC6054395; doi:10.1371/journal.pone.0201007)
Supplement: S3 File — (XLSX) [file pone.0201007.s003.xlsx]

## Sheet: BTD_jongeren met DM1_GYPES_1101
respondentnummer	Sex	Age	Education	gypes1	gypes2	gypes3	gypes4	gypes5	gypes6	gypes7	gypes8	gypes9	gypes10	gypes11	gypes12	gypes13	gypes14	gypes15
343	2	20	5	1	4	4	4	4	4	1	4	5	5	5	5	5	5	5
50	2	22	3	1	2	3	1	1	4	5	1	1	4	4	4	3	1	2
45	2	22	5	2	4	4	2	2	4	1	1	1	4	4	4	1	1	3
215	1	15	4	2	3	4	3	3	2	3	1	2	3	4	4	4	4	4
101	1	24	9	3	2	4	4	4	3	2	2	4	5	4	5	5	5	5
368	2	21	5	3	4	3	2	1	3	2	2	1	3	4	4	3	3	3
118	2	16	4	3	4	4	3	3	4	3	2	3	3	4	3	3	3	3
225	1	20	3	3	3	3	3	3	3	2	3	2	3	3	3	2	3	3
226	2	21	6	3	3	4	4	3	3	3	4	4	4	2	3	3	3	2
257	1	15	3	3	3	4	3	2	4	3	3	2	3	4	2	3	3	3
279	2	17	3	3	3	5	4	3	3	5	4	3	4	3	3	3	4	3
12	2	24	5	4	4	4	4	4	4	4	4	2	4	4	4	4	4	4
14	2	25	5	4	4	4	1	2	4	4	2	1	2	2	2	2	2	2
15	2	23	5	4	4	4	4	3	4	4	3	3	4	3	4	4	3	4
22	2	24	9	4	3	3	3	2	4	5	4	4	3	5	4	3	4	3
24	2	999	5	4	5	5	5	4	4	5	5	5	5	5	5	5	5	4
35	2	19	5	4	4	3	3	2	4	5	4	3	3	3	4	4	4	3
52	2	25	5	4	4	4	4	3	5	4	4	3	5	4	4	4	5	5
62	2	25	5	4	4	4	4	4	4	4	5	4	5	4	4	4	5	5
65	2	23	5	4	4	4	2	2	3	2	1	1	4	4	4	5	3	2
66	2	23	5	4	3	2	4	4	3	4	2	3	3	3	4	4	4	2
68	2	25	5	4	4	4	4	3	5	3	4	3	4	4	4	4	3	3
72	2	22	5	4	4	4	4	3	4	3	3	4	4	4	4	4	4	4
91	2	23	8	4	4	3	4	2	4	2	3	5	4	4	4	4	4	4
107	2	30	8	4	5	5	5	2	4	4	4	5	4	5	5	5	5	3
124	2	22	9	4	4	2	5	3	3	4	4	3	3	4	4	3	4	4
127	2	20	5	4	4	5	5	3	4	4	5	4	5	5	4	4	3	4
140	2	24	8	4	4	4	4	2	2	2	2	2	4	4	4	3	3	2
174	2	25	8	4	4	4	5	4	4	4	4	4	4	4	4	4	4	4
182	2	26	5	4	4	4	4	4	3	3	2	3	4	4	4	4	4	3
195	2	19	5	4	4	5	4	3	4	4	4	3	4	4	4	4	4	4
202	2	25	5	4	4	4	1	1	4	1	1	1	3	4	4	1	1	1
212	2	24	9	4	4	4	4	4	4	4	3	3	4	4	4	4	4	4
217	2	19	5	4	4	3	4	3	3	1	1	1	4	3	3	2	2	2
221	2	24	5	4	4	2	4	4	4	4	1	4	3	3	4	4	4	4
255	1	24	8	4	4	1	4	4	4	4	2	4	4	4	4	4	4	4
278	2	23	5	4	4	4	4	3	4	4	4	4	4	4	4	4	4	4
307	1	18	5	4	4	4	4	4	4	5	4	5	4	5	4	5	5	4
332	2	22	5	4	4	4	3	3	4	5	5	4	4	4	4	4	4	4
361	2	24	8	4	4	4	4	2	3	5	2	2	3	4	4	4	4	3
363	1	20	5	4	4	4	4	4	4	4	4	5	5	4	4	4	4	3
382	2	23	9	4	4	4	4	3	4	4	2	4	4	4	4	4	4	4
389	2	25	9	4	4	5	4	4	5	4	4	5	5	5	5	4	4	4
397	2	25	8	4	4	4	4	4	4	4	3	4	4	4	4	4	4	4
8	2	19	6	4	4	4	4	4	3	4	3	4	4	4	4	4	4	4
19	2	17	7	4	4	4	4	2	4	4	2	2	4	4	4	4	4	4
21	2	18	7	4	4	3	4	3	4	4	4	4	4	4	4	4	4	4
26	2	20	4	4	4	4	4	2	3	1	1	1	5	5	3	5	5	3
27	2	20	7	4	4	2	4	3	4	4	3	4	4	2	4	4	3	3
32	2	21	6	4	4	3	3	2	4	2	3	2	4	4	4	4	3	4
41	2	14	4	4	4	2	1	1	5	3	1	1	2	2	2	4	2	2
47	2	21	4	4	4	4	4	3	3	2	2	4	4	4	5	2	3	3
56	1	17	4	4	4	4	4	4	4	4	3	4	4	4	4	3	4	4
75	2	18	6	4	4	3	5	3	2	5	4	1	4	4	5	1	1	3
99	2	18	6	4	3	2	4	3	4	4	3	4	3	3	3	4	4	3
104	2	25	6	4	4	2	4	3	2	4	4	4	3	5	4	5	4	3
112	2	19	7	4	4	4	4	3	3	3	4	4	3	4	4	3	4	3
114	1	12	1	4	3	4	5	4	4	4	3	5	5	5	5	5	5	4
119	1	17	3	4	4	4	4	3	3	3	2	3	4	4	5	3	3	2
146	2	14	1	4	4	4	4	4	4	4	3	3	4	4	3	3	3	3
161	1	15	3	4	4	4	4	4	4	4	4	4	4	4	4	4	4	4
162	1	16	4	4	3	5	4	3	3	5	4	3	3	3	3	4	4	3
189	2	22	6	4	4	3	4	3	4	4	4	3	4	4	4	4	4	4
196	1	17	4	4	4	4	4	3	3	4	3	4	4	4	4	4	4	3
197	1	15	3	4	4	4	4	4	4	4	3	3	4	4	4	4	4	4
214	1	13	4	4	4	4	4	4	4	4	4	4	4	4	4	3	3	4
223	2	18	6	4	3	3	4	4	4	4	1	4	3	4	4	2	5	5
230	2	17	4	4	4	4	4	2	4	5	5	2	4	4	4	5	5	4
235	1	19	6	4	4	4	4	2	4	4	2	2	4	4	4	4	4	2
272	2	18	6	4	4	3	4	4	3	4	2	3	3	3	3	2	2	2
275	2	17	4	4	4	4	4	3	3	4	4	4	4	4	4	3	4	3
276	2	19	6	4	4	3	4	2	3	2	1	2	4	4	4	2	2	2
280	2	17	7	4	4	4	3	3	3	4	4	4	4	4	4	4	4	3
283	2	16	4	4	4	3	5	4	4	3	3	3	4	4	4	5	4	3
290	2	18	6	4	4	4	4	3	3	4	3	3	4	4	4	4	3	3
295	1	20	7	4	4	3	4	4	4	4	3	4	4	4	4	3	3	2
331	2	19	7	4	4	4	4	2	3	4	2	3	4	4	4	3	4	3
336	2	20	7	4	4	2	4	3	3	2	4	3	2	4	4	4	3	2
339	2	21	7	4	4	4	3	3	4	3	2	3	4	4	4	4	5	4
341	2	21	6	4	4	4	4	4	3	3	2	3	4	4	4	4	4	4
342	2	16	3	4	4	4	4	3	4	4	3	3	4	4	4	3	4	4
344	2	19	7	4	4	3	3	3	3	3	3	3	4	4	4	4	4	4
351	2	21	6	4	3	4	4	3	2	5	3	4	4	4	3	4	4	2
353	2	25	4	4	4	4	4	3	4	5	3	4	4	4	5	3	3	3
354	2	20	7	4	3	3	4	2	2	4	4	3	3	4	4	4	4	3
359	2	18	4	4	3	4	3	3	4	4	3	3	4	3	3	3	3	3
377	2	17	6	4	3	2	4	2	4	1	1	1	4	4	3	4	2	3
390	2	16	6	4	5	4	4	4	4	3	2	2	3	4	4	4	4	4
400	2	16	4	4	3	4	2	2	4	5	3	5	2	4	2	4	4	2
111	2	12	2	4	4	4	5	3	5	5	3	3	4	4	3	4	3	4
190	2	13	2	4	4	4	5	4	4	5	3	4	4	4	4	5	5	4
208	1	14	2	4	4	4	4	5	4	4	3	5	5	5	5	5	4	4
238	2	14	2	4	4	4	4	4	3	4	3	4	3	4	4	4	4	4
260	2	15	2	4	4	3	4	4	4	3	4	4	3	4	4	3	3	3
282	2	14	2	4	3	3	3	3	3	2	2	1	1	1	2	3	4	4
334	1	16	2	4	3	4	3	3	2	3	3	3	4	4	4	4	3	3
402	2	16	2	4	4	4	4	3	3	3	2	3	3	4	4	3	4	3
388	2	16	1	4	4	4	4	4	5	4	1	3	4	4	4	3	3	3
6	1	26	8	5	4	4	5	3	4	5	4	4	4	5	4	3	2	3
7	2	23	9	5	4	4	5	3	3	4	4	3	4	4	4	5	5	5
13	2	22	5	5	5	5	4	3	3	3	4	3	4	4	4	4	4	3
16	2	22	9	5	4	3	4	4	4	3	4	4	5	5	5	3	3	3
17	2	24	8	5	5	5	4	2	5	4	5	4	4	4	5	5	5	5
25	2	23	5	5	4	4	5	4	1	5	1	5	5	5	5	5	5	3
28	2	21	8	5	5	4	4	4	4	4	2	3	4	4	4	4	4	4
29	2	19	5	5	4	5	4	2	4	5	4	5	3	5	4	5	5	2
30	1	24	8	5	5	5	5	3	4	3	4	3	5	5	5	4	5	4
33	2	26	8	5	5	5	5	2	3	4	4	4	4	4	4	4	4	4
36	2	21	9	5	5	5	4	3	5	4	5	4	5	5	5	5	5	5
37	2	22	5	5	5	5	5	2	3	4	4	3	5	5	5	3	3	1
39	2	24	8	5	5	5	4	4	4	4	4	4	4	4	4	4	4	4
46	2	18	5	5	5	5	5	4	4	3	3	4	5	4	4	5	4	4
49	1	24	8	5	4	3	4	1	3	2	2	2	2	4	5	3	4	3
51	2	24	9	5	3	4	3	3	4	4	5	4	3	5	5	5	5	4
60	2	24	5	5	5	5	5	4	4	4	4	2	4	4	4	4	4	4
63	2	23	8	5	5	5	5	2	5	4	4	4	4	4	4	5	4	4
71	2	21	5	5	5	2	3	2	3	4	2	3	4	5	5	2	2	2
79	2	26	5	5	5	4	4	4	3	5	5	4	3	4	4	4	4	4
82	2	21	8	5	5	5	5	5	3	4	3	4	5	5	5	5	5	2
83	2	24	8	5	4	5	4	3	4	5	2	2	4	4	4	3	4	3
89	2	22	8	5	5	5	4	3	3	2	4	2	4	4	5	4	4	4
95	2	23	5	5	5	4	3	2	4	4	4	4	4	4	5	3	4	3
98	2	27	8	5	5	5	3	2	2	4	1	2	4	5	5	3	3	4
100	2	25	8	5	5	3	5	2	4	4	2	3	4	4	4	5	5	5
108	2	22	8	5	5	5	5	4	4	5	5	4	3	5	5	5	5	3
109	1	24	9	5	4	4	5	4	4	5	4	5	5	5	5	4	5	4
116	2	24	8	5	5	5	5	3	3	4	4	5	5	5	5	5	5	4
117	2	24	9	5	5	5	5	5	5	5	5	5	5	5	5	5	5	5
134	2	24	8	5	5	5	5	4	5	4	5	5	5	5	5	5	5	5
135	2	22	9	5	4	4	4	3	4	5	3	4	4	5	5	5	5	3
139	2	25	8	5	5	5	5	5	4	5	3	5	5	5	5	3	3	3
142	2	22	8	5	5	5	3	4	5	3	1	4	5	5	5	4	4	4
151	2	21	8	5	5	5	5	5	5	5	5	5	5	5	5	5	5	5
154	2	20	5	5	5	5	5	5	4	5	5	5	5	5	5	3	3	3
157	2	21	5	5	5	5	5	5	4	5	4	5	4	5	5	5	5	5
159	2	23	5	5	5	5	4	3	4	3	4	4	4	4	4	2	3	3
167	2	20	5	5	5	5	5	3	4	5	3	5	4	5	5	5	5	5
169	2	22	9	5	5	5	5	4	5	3	5	5	5	5	5	5	5	4
175	2	23	5	5	5	5	4	5	5	5	3	5	4	4	4	4	3	4
188	2	21	5	5	4	4	4	3	4	4	2	4	4	5	5	5	5	5
206	2	22	8	5	5	5	5	3	4	4	4	4	4	4	4	4	4	4
213	2	23	8	5	5	5	5	4	5	4	3	5	5	5	5	5	5	5
216	2	25	5	5	5	5	5	5	5	4	2	3	4	4	4	3	4	5
222	1	25	9	5	5	5	5	5	5	1	1	4	5	5	5	5	5	3
227	2	25	8	5	5	5	4	4	4	5	5	5	4	4	4	3	4	3
231	2	22	5	5	3	4	4	4	4	5	5	2	4	5	5	5	4	4
233	2	23	5	5	5	5	5	4	4	5	4	5	5	5	5	5	5	4
248	1	14	1	5	5	5	5	5	4	4	3	4	4	4	4	3	3	3
249	2	20	5	5	5	4	4	3	3	4	4	3	4	5	5	3	4	4
252	2	22	9	5	5	5	5	2	1	2	2	1	2	4	4	4	5	3
263	1	21	5	5	5	3	5	3	4	5	1	4	3	4	4	4	5	4
265	2	19	5	5	5	2	4	3	5	5	5	5	2	2	3	4	4	4
267	1	20	5	5	5	5	5	5	4	4	3	5	5	5	5	4	4	4
269	2	23	8	5	5	5	5	5	3	5	3	5	5	5	5	4	4	3
285	1	25	8	5	5	2	5	5	5	5	1	5	5	5	5	5	5	5
288	1	25	9	5	5	5	5	5	5	5	5	5	5	5	5	5	5	5
308	1	26	8	5	3	5	4	2	5	5	3	1	5	5	4	3	3	2
314	2	24	9	5	4	4	4	4	4	4	2	5	3	5	5	3	3	3
325	2	25	8	5	4	3	4	2	4	4	3	4	4	4	4	5	5	4
330	1	21	5	5	4	4	4	3	4	5	4	3	4	5	5	3	4	3
338	2	17	5	5	5	4	4	4	4	5	5	5	4	4	4	4	4	3
348	2	25	5	5	5	5	5	5	5	5	2	3	5	5	5	2	5	5
360	2	25	5	5	5	4	4	4	5	4	5	3	4	4	4	5	4	4
362	2	20	5	5	5	5	5	5	5	5	5	5	5	5	5	5	5	5
367	2	24	8	5	5	5	5	5	5	5	3	5	5	5	5	4	4	4
375	2	24	8	5	5	4	5	3	4	3	4	3	4	4	4	5	5	5
376	2	25	8	5	5	5	5	4	4	4	4	4	5	5	5	5	5	4
383	2	24	8	5	5	5	4	3	5	5	1	2	4	5	4	5	5	5
385	2	25	8	5	5	5	5	5	5	5	5	5	5	5	5	5	5	5
396	2	24	8	5	5	5	4	3	4	4	4	2	4	4	4	4	4	3
403	2	24	8	5	5	5	5	5	5	5	4	5	4	4	5	4	4	5
4	2	21	6	5	4	3	2	2	4	3	2	3	3	3	4	3	3	2
5	2	21	7	5	4	4	4	3	4	5	5	4	4	4	5	4	3	3
9	2	20	6	5	5	5	5	2	5	2	1	5	5	5	5	4	5	5
11	2	17	4	5	4	5	5	5	4	5	3	3	4	4	4	3	3	3
18	2	17	7	5	5	1	5	3	5	2	1	4	5	5	5	5	5	4
34	1	21	7	5	5	3	5	5	5	5	5	5	5	5	5	5	5	5
53	2	19	7	5	5	4	4	2	4	4	4	4	4	5	4	4	4	4
59	2	22	3	5	5	5	5	4	5	5	5	2	5	5	5	4	5	5
78	2	21	6	5	5	5	5	4	4	4	4	2	4	4	4	4	4	4
84	2	13	3	5	5	5	5	5	5	5	1	1	3	3	3	1	1	1
88	2	19	7	5	5	4	4	4	5	5	2	1	4	4	4	5	5	5
103	2	17	6	5	5	5	5	4	4	2	2	4	4	3	3	4	4	4
113	2	23	7	5	4	4	5	5	4	5	2	3	4	5	5	5	5	5
115	2	16	3	5	5	4	5	3	4	5	3	5	4	4	4	4	5	4
121	2	17	3	5	5	4	4	3	4	5	4	4	4	4	4	5	5	4
122	2	20	6	5	5	5	5	5	5	5	5	2	5	5	5	5	5	5
123	2	21	6	5	4	5	3	3	3	2	2	1	2	3	4	2	3	2
129	2	21	4	5	4	5	3	3	4	3	3	4	4	4	4	4	4	2
131	1	18	6	5	5	5	4	4	3	2	2	4	4	4	4	3	3	3
132	2	15	1	5	5	5	5	4	5	5	3	5	5	5	5	4	5	4
133	2	20	7	5	4	4	4	3	3	4	3	4	4	5	4	3	4	4
143	2	20	6	5	5	4	4	3	3	4	3	3	4	4	5	3	4	3
144	1	16	3	5	4	3	4	3	1	4	4	4	2	2	2	4	4	2
145	2	21	7	5	4	3	4	3	5	3	2	5	3	4	4	4	4	4
147	2	18	6	5	4	5	5	4	4	5	5	3	4	4	4	4	4	4
153	2	21	7	5	5	5	5	3	4	3	3	3	4	4	4	4	4	4
156	2	17	1	5	5	5	5	5	4	5	3	4	4	4	4	5	5	2
176	1	19	6	5	4	3	4	4	4	5	3	5	4	3	4	4	3	3
177	2	20	7	5	5	5	5	2	4	5	5	4	5	5	4	4	5	4
178	1	21	7	5	4	3	4	3	4	4	2	5	3	4	4	3	3	3
194	1	19	6	5	4	2	3	3	3	4	3	5	4	4	5	3	4	2
205	1	20	6	5	5	4	5	4	5	4	5	5	4	5	4	4	4	4
207	2	20	6	5	5	4	5	4	5	3	4	4	5	4	5	5	5	5
209	2	24	6	5	5	5	5	1	2	5	1	1	3	4	4	4	4	1
210	1	23	7	5	4	4	4	3	4	4	3	4	4	3	2	4	4	4
218	2	18	4	5	5	5	3	1	3	4	1	1	3	5	5	5	5	5
224	1	16	6	5	5	5	4	4	4	2	3	3	4	4	4	4	4	4
232	1	22	7	5	4	4	4	5	5	4	4	5	4	4	4	4	4	4
241	1	19	7	5	3	4	3	3	2	5	2	4	5	4	4	2	2	2
242	1	15	3	5	5	3	5	5	5	5	3	3	5	5	5	5	5	5
243	1	18	7	5	4	4	4	4	4	3	4	4	5	4	5	3	4	3
244	2	17	6	5	5	4	4	4	5	2	4	5	5	5	5	5	5	5
246	2	21	7	5	4	4	4	2	3	4	4	4	4	5	4	5	5	5
250	2	18	7	5	4	4	5	5	3	3	4	5	5	5	5	3	4	3
253	1	18	7	5	5	4	5	3	3	4	1	4	4	4	4	3	4	4
254	2	23	6	5	4	4	4	3	4	3	3	4	4	5	5	3	4	3
271	2	18	7	5	4	3	4	3	3	3	2	4	4	4	4	4	4	3
284	2	15	7	5	5	3	4	4	4	5	3	4	3	5	5	3	4	4
292	1	19	6	5	5	5	5	4	2	1	3	5	3	4	4	1	1	3
294	2	25	7	5	5	5	5	4	4	4	3	4	4	4	4	4	4	4
299	2	20	6	5	4	4	4	4	4	2	3	4	4	4	4	4	4	3
302	2	19	6	5	5	5	4	3	4	4	5	3	5	5	4	4	4	4
305	1	18	3	5	4	5	5	4	4	5	5	4	5	4	5	5	3	3
313	2	15	3	5	4	5	4	3	4	5	5	5	5	5	4	5	5	4
315	1	17	4	5	5	4	5	5	4	2	1	4	4	4	4	4	3	3
317	2	23	6	5	4	4	5	4	4	5	4	4	5	5	3	3	3	4
318	2	17	4	5	5	4	4	4	5	5	5	3	5	5	5	3	4	4
324	2	21	6	5	5	5	5	3	5	5	5	4	4	5	5	5	5	5
327	2	21	6	5	5	5	5	5	5	5	4	5	5	5	5	5	5	5
328	2	18	7	5	5	4	5	5	5	4	3	5	4	3	4	4	5	5
333	2	21	6	5	5	5	5	5	5	5	3	4	4	4	4	5	4	4
345	2	20	7	5	5	4	4	4	4	4	4	3	4	4	4	4	4	4
347	2	22	7	5	5	5	5	4	4	4	2	3	4	5	5	4	4	4
350	1	17	3	5	5	5	5	4	4	5	3	4	5	4	4	4	3	4
352	2	20	6	5	5	5	4	3	4	5	5	4	5	5	5	5	4	5
370	2	19	7	5	4	4	3	1	4	4	4	2	4	4	5	4	3	3
378	2	17	6	5	4	4	5	4	5	4	3	4	2	4	5	5	5	4
395	2	16	4	5	4	3	5	1	5	4	2	2	2	1	4	4	2	4
398	2	22	7	5	5	5	5	3	4	4	3	3	3	3	3	4	4	4
2	2	17	2	5	5	5	5	5	5	3	4	3	4	4	4	5	5	5
64	2	19	2	5	5	5	5	3	2	4	3	2	4	4	4	4	4	4
77	2	18	2	5	5	5	5	3	4	5	4	3	5	5	5	4	5	4
85	1	15	2	5	4	4	3	3	2	3	2	2	3	3	3	2	2	2
105	2	16	2	5	5	4	5	4	4	4	3	5	4	4	4	4	4	3
110	2	999	2	5	5	2	4	3	3	5	1	1	4	4	4	4	5	4
137	1	15	2	5	3	5	4	3	3	4	2	3	3	4	4	3	3	3
148	1	15	2	5	4	3	4	4	4	4	3	4	4	4	4	4	4	4
170	2	16	2	5	5	4	4	1	4	4	3	3	4	4	4	4	4	3
171	2	18	2	5	4	4	4	3	4	4	4	5	4	4	4	4	4	4
183	2	15	2	5	5	5	5	5	4	1	3	2	5	5	5	4	4	4
187	1	13	2	5	5	5	5	5	5	5	5	5	5	5	5	5	5	5
191	2	15	2	5	5	5	5	4	5	3	4	4	4	5	4	3	3	5
203	1	13	2	5	4	4	4	4	4	5	5	5	4	4	4	4	5	5
211	1	14	2	5	4	4	4	3	3	4	4	4	4	4	4	4	4	3
219	1	15	2	5	5	5	4	3	4	5	3	5	4	4	4	5	5	5
229	2	14	2	5	5	5	5	5	5	5	4	5	4	4	4	4	4	4
239	1	13	2	5	5	5	5	4	5	4	4	5	4	4	2	4	4	4
240	2	14	2	5	4	5	4	4	4	5	2	1	5	4	4	3	2	4
245	2	14	2	5	4	4	4	2	5	4	3	3	5	4	4	4	4	4
262	2	13	2	5	3	4	2	3	2	5	4	1	1	3	4	4	3	3
270	1	13	2	5	5	5	5	4	5	3	1	4	5	4	4	4	4	5
273	2	23	2	5	5	5	3	4	3	5	5	3	5	5	5	3	3	3
277	2	17	2	5	5	5	5	5	5	5	3	5	5	5	5	5	5	4
281	2	13	2	5	5	4	4	4	4	4	3	4	4	4	4	4	4	3
289	1	22	2	5	4	5	5	5	4	5	4	5	5	4	4	1	3	3
296	2	14	2	5	5	5	5	4	4	4	3	4	4	4	4	4	4	5
301	1	21	2	5	5	5	4	4	5	5	5	1	3	4	5	4	5	5
306	2	15	2	5	5	4	4	3	5	5	2	4	2	4	4	4	4	4
386	2	14	2	5	5	4	4	4	4	2	3	1	4	4	4	4	4	4
387	2	17	2	5	4	5	4	4	3	5	3	5	3	5	5	4	4	3
391	2	12	2	5	4	4	3	4	4	4	4	5	3	4	4	5	5	5
393	2	13	2	5	5	5	5	5	5	5	3	4	4	5	4	3	3	3
54	999	999	999	999	999	999	999	999	999	999	999	999	999	999	999	999	999	999
57	999	999	999	999	999	999	999	999	999	999	999	999	999	999	999	999	999	999
69	999	999	999	999	999	999	999	999	999	999	999	999	999	999	999	999	999	999
90	999	999	999	999	999	999	999	999	999	999	999	999	999	999	999	999	999	999
92	999	999	999	999	999	999	999	999	999	999	999	999	999	999	999	999	999	999
102	999	999	999	999	999	999	999	999	999	999	999	999	999	999	999	999	999	999
136	999	999	999	999	999	999	999	999	999	999	999	999	999	999	999	999	999	999
168	999	999	999	999	999	999	999	999	999	999	999	999	999	999	999	999	999	999
181	999	999	999	999	999	999	999	999	999	999	999	999	999	999	999	999	999	999
204	999	999	999	999	999	999	999	999	999	999	999	999	999	999	999	999	999	999
220	999	999	999	999	999	999	999	999	999	999	999	999	999	999	999	999	999	999
237	999	999	999	999	999	999	999	999	999	999	999	999	999	999	999	999	999	999
274	999	999	999	999	999	999	999	999	999	999	999	999	999	999	999	999	999	999
322	999	999	999	999	999	999	999	999	999	999	999	999	999	999	999	999	999	999
323	999	999	999	999	999	999	999	999	999	999	999	999	999	999	999	999	999	999
372	999	999	999	999	999	999	999	999	999	999	999	999	999	999	999	999	999	999
374	999	999	999	999	999	999	999	999	999	999	999	999	999	999	999	999	999	999
392	999	999	999	999	999	999	999	999	999	999	999	999	999	999	999	999	999	999
4	1	24	5	999	999	999	999	999	999	999	999	999	999	999	999	999	999	999
20	2	21	5	999	999	999	999	999	999	999	999	999	999	999	999	999	999	999
38	2	25	5	999	999	999	999	999	999	999	999	999	999	999	999	999	999	999
40	2	22	8	999	999	999	999	999	999	999	999	999	999	999	999	999	999	999
43	2	22	5	999	999	999	999	999	999	999	999	999	999	999	999	999	999	999
44	2	22	9	999	999	999	999	999	999	999	999	999	999	999	999	999	999	999
58	2	25	9	999	999	999	999	999	999	999	999	999	999	999	999	999	999	999
61	2	23	9	999	999	999	999	999	999	999	999	999	999	999	999	999	999	999
67	2	26	5	999	999	999	999	999	999	999	999	999	999	999	999	999	999	999
73	1	23	8	999	999	999	999	999	999	999	999	999	999	999	999	999	999	999
74	2	19	5	999	999	999	999	999	999	999	999	999	999	999	999	999	999	999
86	2	20	5	999	999	999	999	999	999	999	999	999	999	999	999	999	999	999
87	2	23	8	999	999	999	999	999	999	999	999	999	999	999	999	999	999	999
93	2	24	8	999	999	999	999	999	999	999	999	999	999	999	999	999	999	999
126	2	24	9	999	999	999	999	999	999	999	999	999	999	999	999	999	999	999
160	2	24	5	999	999	999	999	999	999	999	999	999	999	999	999	999	999	999
165	1	25	5	999	999	999	999	999	999	999	999	999	999	999	999	999	999	999
256	1	21	5	999	999	999	999	999	999	999	999	999	999	999	999	999	999	999
258	2	22	9	999	999	999	999	999	999	999	999	999	999	999	999	999	999	999
259	1	21	5	999	999	999	999	999	999	999	999	999	999	999	999	999	999	999
264	2	26	8	999	999	999	999	999	999	999	999	999	999	999	999	999	999	999
268	2	23	8	999	999	999	999	999	999	999	999	999	999	999	999	999	999	999
287	1	25	5	999	999	999	999	999	999	999	999	999	999	999	999	999	999	999
300	1	21	5	999	999	999	999	999	999	999	999	999	999	999	999	999	999	999
316	1	23	5	999	999	999	999	999	999	999	999	999	999	999	999	999	999	999
320	2	25	5	999	999	999	999	999	999	999	999	999	999	999	999	999	999	999
321	2	22	5	999	999	999	999	999	999	999	999	999	999	999	999	999	999	999
329	1	22	5	999	999	999	999	999	999	999	999	999	999	999	999	999	999	999
357	2	29	8	999	999	999	999	999	999	999	999	999	999	999	999	999	999	999
364	2	27	8	999	999	999	999	999	999	999	999	999	999	999	999	999	999	999
365	2	22	8	999	999	999	999	999	999	999	999	999	999	999	999	999	999	999
366	2	19	5	999	999	999	999	999	999	999	999	999	999	999	999	999	999	999
380	2	27	5	999	999	999	999	999	999	999	999	999	999	999	999	999	999	999
3	2	25	7	999	999	999	999	999	999	999	999	999	999	999	999	999	999	999
10	2	17	7	999	999	999	999	999	999	999	999	999	999	999	999	999	999	999
23	2	19	7	999	999	999	999	999	999	999	999	999	999	999	999	999	999	999
31	2	20	6	999	999	999	999	999	999	999	999	999	999	999	999	999	999	999
48	2	19	6	999	999	999	999	999	999	999	999	999	999	999	999	999	999	999
55	1	23	4	999	999	999	999	999	999	999	999	999	999	999	999	999	999	999
76	1	13	3	999	999	999	999	999	999	999	999	999	999	999	999	999	999	999
80	2	23	7	999	999	999	999	999	999	999	999	999	999	999	999	999	999	999
81	2	22	6	999	999	999	999	999	999	999	999	999	999	999	999	999	999	999
94	2	19	6	999	999	999	999	999	999	999	999	999	999	999	999	999	999	999
96	2	13	7	999	999	999	999	999	999	999	999	999	999	999	999	999	999	999
120	2	25	4	999	999	999	999	999	999	999	999	999	999	999	999	999	999	999
130	1	13	3	999	999	999	999	999	999	999	999	999	999	999	999	999	999	999
138	2	16	3	999	999	999	999	999	999	999	999	999	999	999	999	999	999	999
141	2	14	1	999	999	999	999	999	999	999	999	999	999	999	999	999	999	999
149	2	19	7	999	999	999	999	999	999	999	999	999	999	999	999	999	999	999
152	1	25	7	999	999	999	999	999	999	999	999	999	999	999	999	999	999	999
158	2	14	1	999	999	999	999	999	999	999	999	999	999	999	999	999	999	999
163	2	17	7	999	999	999	999	999	999	999	999	999	999	999	999	999	999	999
164	1	15	1	999	999	999	999	999	999	999	999	999	999	999	999	999	999	999
179	1	18	1	999	999	999	999	999	999	999	999	999	999	999	999	999	999	999
180	1	16	4	999	999	999	999	999	999	999	999	999	999	999	999	999	999	999
185	1	17	1	999	999	999	999	999	999	999	999	999	999	999	999	999	999	999
192	2	20	7	999	999	999	999	999	999	999	999	999	999	999	999	999	999	999
193	1	19	6	999	999	999	999	999	999	999	999	999	999	999	999	999	999	999
198	1	14	1	999	999	999	999	999	999	999	999	999	999	999	999	999	999	999
199	2	19	3	999	999	999	999	999	999	999	999	999	999	999	999	999	999	999
234	2	16	6	999	999	999	999	999	999	999	999	999	999	999	999	999	999	999
236	1	22	7	999	999	999	999	999	999	999	999	999	999	999	999	999	999	999
261	1	13	6	999	999	999	999	999	999	999	999	999	999	999	999	999	999	999
291	1	19	4	999	999	999	999	999	999	999	999	999	999	999	999	999	999	999
297	1	16	3	999	999	999	999	999	999	999	999	999	999	999	999	999	999	999
298	1	17	4	999	999	999	999	999	999	999	999	999	999	999	999	999	999	999
303	1	18	6	999	999	999	999	999	999	999	999	999	999	999	999	999	999	999
304	1	17	6	999	999	999	999	999	999	999	999	999	999	999	999	999	999	999
310	2	18	6	999	999	999	999	999	999	999	999	999	999	999	999	999	999	999
312	1	19	7	999	999	999	999	999	999	999	999	999	999	999	999	999	999	999
319	2	19	6	999	999	999	999	999	999	999	999	999	999	999	999	999	999	999
326	1	16	4	999	999	999	999	999	999	999	999	999	999	999	999	999	999	999
335	2	17	4	999	999	999	999	999	999	999	999	999	999	999	999	999	999	999
337	2	17	7	999	999	999	999	999	999	999	999	999	999	999	999	999	999	999
340	2	16	6	999	999	999	999	999	999	999	999	999	999	999	999	999	999	999
346	2	17	4	999	999	999	999	999	999	999	999	999	999	999	999	999	999	999
349	1	12	1	999	999	999	999	999	999	999	999	999	999	999	999	999	999	999
355	2	21	7	999	999	999	999	999	999	999	999	999	999	999	999	999	999	999
356	2	18	6	999	999	999	999	999	999	999	999	999	999	999	999	999	999	999
369	2	21	7	999	999	999	999	999	999	999	999	999	999	999	999	999	999	999
373	2	18	4	999	999	999	999	999	999	999	999	999	999	999	999	999	999	999
381	2	23	6	999	999	999	999	999	999	999	999	999	999	999	999	999	999	999
384	2	15	3	999	999	999	999	999	999	999	999	999	999	999	999	999	999	999
394	2	15	4	999	999	999	999	999	999	999	999	999	999	999	999	999	999	999
399	2	19	7	999	999	999	999	999	999	999	999	999	999	999	999	999	999	999
404	2	18	3	999	999	999	999	999	999	999	999	999	999	999	999	999	999	999
1	2	12	2	999	999	999	999	999	999	999	999	999	999	999	999	999	999	999
70	2	12	2	999	999	999	999	999	999	999	999	999	999	999	999	999	999	999
97	2	15	2	999	999	999	999	999	999	999	999	999	999	999	999	999	999	999
106	2	12	2	999	999	999	999	999	999	999	999	999	999	999	999	999	999	999
125	2	14	2	999	999	999	999	999	999	999	999	999	999	999	999	999	999	999
128	1	15	2	999	999	999	999	999	999	999	999	999	999	999	999	999	999	999
150	1	15	2	999	999	999	999	999	999	999	999	999	999	999	999	999	999	999
155	2	13	2	999	999	999	999	999	999	999	999	999	999	999	999	999	999	999
166	1	16	2	999	999	999	999	999	999	999	999	999	999	999	999	999	999	999
172	2	14	2	999	999	999	999	999	999	999	999	999	999	999	999	999	999	999
173	2	16	2	999	999	999	999	999	999	999	999	999	999	999	999	999	999	999
184	2	14	2	999	999	999	999	999	999	999	999	999	999	999	999	999	999	999
186	2	14	2	999	999	999	999	999	999	999	999	999	999	999	999	999	999	999
200	2	14	2	999	999	999	999	999	999	999	999	999	999	999	999	999	999	999
201	2	15	2	999	999	999	999	999	999	999	999	999	999	999	999	999	999	999
228	2	16	2	999	999	999	999	999	999	999	999	999	999	999	999	999	999	999
247	2	17	2	999	999	999	999	999	999	999	999	999	999	999	999	999	999	999
251	2	14	2	999	999	999	999	999	999	999	999	999	999	999	999	999	999	999
266	2	15	2	999	999	999	999	999	999	999	999	999	999	999	999	999	999	999
286	2	25	2	999	999	999	999	999	999	999	999	999	999	999	999	999	999	999
293	1	16	2	999	999	999	999	999	999	999	999	999	999	999	999	999	999	999
309	2	14	2	999	999	999	999	999	999	999	999	999	999	999	999	999	999	999
311	2	14	2	999	999	999	999	999	999	999	999	999	999	999	999	999	999	999
371	2	23	2	999	999	999	999	999	999	999	999	999	999	999	999	999	999	999
379	2	17	2	999	999	999	999	999	999	999	999	999	999	999	999	999	999	999
401	2	21	2	999	999	999	999	999	999	999	999	999	999	999	999	999	999	999
358	2	23	1	999	999	999	999	999	999	999	999	999	999	999	999	999	999	999
