# Supplementary material for: Patient empowerment in young persons with chronic conditions: Psychometric properties of the Gothenburg Young Persons Empowerment Scale (GYPES)
Source: PLoS One. 2018 Jul 20;13(7):e0201007. doi: 10.1371/journal.pone.0201007 (PMC6054395; doi:10.1371/journal.pone.0201007)
Supplement: S4 File — (XLSX) [file pone.0201007.s004.xlsx]

## Sheet: Ungdomar-2016 ConHD 2017
Löpnummer	Sex	Age	Education	GYP1	GYP2	GYP3	GYP4	GYP5	GYP6	GYP7	GYP8	GYP9	GYP10	GYP11	GYP12	GYP13	GYP14	GYP15
12008	1	15	1	4	5	1	3	4	2	5	4	2	3	3	3	5	4	4
12011	1	14	1	5	5	4	5	4	4	2	1	5	5	4	4	2	5	2
12012	2	15	1	5	3	2	4	1	2	4	4	2	2	2	3	4	99	3
12015	1	15	1	5	4	4	5	4	4	5	3	4	4	4	4	4	4	4
12016	1	17	3	5	5	5	5	5	4	5	5	5	5	5	5	5	5	5
12017	1	17	3	2	4	4	4	3	4	5	1	2	1	2	1	3	1	3
12018	1	17	2	2	2	2	4	2	2	4	3	4	2	2	2	4	5	3
12024	2	14	1	5	5	2	4	4	2	5	3	5	5	3	4	3	2	3
12025	2	14	1	4	4	1	2	4	4	5	5	5	4	1	2	1	5	4
12029	1	17	2	5	4	2	4	1	4	5	4	1	3	4	4	5	5	4
12032	1	16	2	5	5	5	5	5	5	5	5	5	5	5	5	5	5	5
12035	2	16	1	5	3	5	5	5	5	4	5	5	3	3	4	5	5	5
12038	2	16	2	5	5	999	5	5	5	3	3	5	3	3	999	3	5	3
12040	2	15	1	5	5	5	5	5	3	1	1	5	3	3	5	1	3	3
12041	2	16	1	5	5	4	5	5	4	5	3	2	4	1	5	1	1	2
12042	1	16	1	5	5	5	5	5	4	2	2	4	4	4	3	1	4	1
12043	1	15	1	5	5	3	5	4	5	3	3	4	4	5	2	4	5	3
12044	1	15	1	3	5	5	4	5	3	5	5	5	4	3	5	999	999	999
12045	1	17	2	2	4	3	4	4	4	5	4	4	2	4	4	4	2	2
12047	2	17	2	5	5	4	5	5	4	3	3	5	5	4	5	3	5	3
12048	1	17	2	4	5	5	5	5	4	5	3	5	5	1	1	1	3	3
12051	1	17	2	5	5	3	5	4	4	3	3	5	5	4	3	3	3	4
12053	1	17	2	4	4	1	5	5	4	3	3	5	2	1	2	2	3	1
12056	1	17	2	5	5	3	5	5	5	2	2	5	5	5	5	3	5	3
12058	2	16	1	3	4	1	5	5	5	3	1	5	4	3	5	2	1	3
12061	2	15	1	2	5	1	1	4	5	1	1	5	2	4	4	1	5	1
12064	1	14	1	4	5	2	5	4	5	5	4	5	4	5	4	3	5	3
12067	2	17	2	4	4	5	4	4	4	2	2	2	4	3	4	5	4	5
12068	1	16	2	5	5	4	5	5	4	3	1	5	4	5	5	4	5	5
12069	2	17	2	5	5	4	4	5	4	2	3	5	5	4	4	4	4	4
12071	2	16	2	4	4	3	5	5	4	2	3	5	3	4	4	3	5	3
12077	2	17	2	5	5	3	5	5	5	5	3	5	4	3	3	1	3	4
12081	2	17	2	4	4	5	4	4	2	5	1	2	4	2	4	4	5	5
12091	1	15	1	5	2	1	2	2	2	5	4	2	4	2	2	4	5	2
12092	1	15	1	4	4	2	5	3	3	5	3	2	3	3	3	2	5	3
12093	1	14	1	2	4	1	5	4	4	5	5	4	4	3	3	4	5	4
12096	2	17	2	4	4	4	4	4	4	4	4	4	4	4	4	3	4	3
12099	2	14	1	5	5	3	5	3	4	3	3	1	5	4	5	1	5	3
12104	1	17	2	5	5	3	5	5	5	3	3	5	4	3	3	3	5	3
12114	2	15	999	5	5	5	1	5	5	1	5	5	5	5	5	4	999	5
12122	2	15	1	5	5	5	5	2	2	5	3	5	5	4	3	3	5	3
12127	1	16	2	4	4	2	5	3	4	1	1	5	5	3	5	1	5	1
12128	1	16	1	4	4	3	4	4	5	5	3	1	4	3	1	1	4	3
12135	2	16	2	5	3	1	3	3	1	3	1	5	2	1	1	1	2	3
12136	1	16	2	2	4	3	2	2	1	2	1	2	1	3	1	1	1	1
12138	1	16	1	5	5	5	5	5	4	1	3	1	3	1	4	3	5	3
12142	1	15	1	4	5	1	5	5	3	5	3	5	3	4	3	1	3	1
12150	2	15	1	4	5	1	5	5	5	1	1	5	2	2	2	1	5	1
12153	2	14	1	4	5	5	5	4	5	1	3	5	5	4	5	3	5	3
12154	2	14	1	3	5	4	5	4	3	5	3	5	5	4	4	3	5	5
15003	2	17	2	5	3	5	5	4	3	5	5	5	5	5	5	3	5	3
15004	2	17	2	4	5	3	5	5	5	5	5	5	3	5	4	5	4	5
15011	1	17	2	4	4	2	5	4	4	5	4	5	4	3	4	3	4	3
15021	1	17	2	5	5	5	5	5	4	5	1	4	5	4	5	3	5	3
15027	2	16	1	5	5	5	5	4	5	5	5	1	5	3	5	5	5	5
15030	2	16	1	5	4	1	5	5	4	4	1	5	5	4	5	1	4	1
15031	1	16	2	4	5	3	5	5	5	1	1	5	3	3	3	3	4	3
15032	1	16	999	5	3	3	5	5	5	2	3	5	4	1	3	3	5	2
15037	2	17	2	4	3	3	4	4	2	5	5	5	3	3	2	2	3	3
15044	1	16	2	2	5	5	5	5	4	5	5	2	2	1	1	4	5	5
15051	1	16	1	5	5	4	4	5	5	4	4	5	4	5	5	4	4	5
15053	2	15	1	5	5	5	5	5	5	1	2	5	99	3	5	99	1	1
15054	2	15	1	4	4	1	3	5	5	1	3	5	5	4	3	3	5	5
15056	2	15	1	4	3	1	5	4	3	5	3	2	4	3	1	1	4	2
15060	2	15	1	5	5	5	5	5	4	5	1	5	5	4	5	4	5	3
15067	2	15	1	5	5	5	5	5	5	3	3	5	5	5	5	1	5	5
15068	1	15	1	1	2	1	5	2	2	3	3	3	3	2	2	1	1	1
15069	2	16	1	4	4	4	5	3	2	5	3	5	4	3	4	3	5	3
15070	2	15	1	5	5	5	5	5	4	3	3	3	5	5	5	5	5	5
15073	2	14	1	4	4	5	5	4	3	1	1	5	5	3	3	3	3	3
15080	1	14	1	5	3	3	1	5	5	5	2	4	2	4	2	999	1	1
15081	1	15	1	4	4	999	999	4	4	1	1	5	3	4	4	1	999	1
15084	1	14	1	5	5	5	5	4	1	1	1	5	5	5	5	1	5	5
15086	1	14	1	99	99	99	1	4	4	3	2	5	999	4	4	99	5	5
18001	1	18	2	2	3	1	1	2	1	5	1	1	1	2	2	2	4	1
18002	2	18	2	5	4	4	4	5	5	3	3	3	4	4	999	5	4	4
18004	1	18	2	5	4	5	5	3	3	5	3	1	3	1	3	1	1	1
18008	1	18	2	5	5	5	5	5	4	5	5	5	5	3	5	5	5	999
18014	1	17	2	5	5	5	5	5	5	1	1	1	5	4	5	5	3	3
18016	1	17	2	2	1	1	2	2	4	3	5	5	2	2	2	4	4	4
18018	1	17	2	4	5	4	5	5	5	5	5	5	5	5	5	5	5	5
18019	2	18	2	4	4	4	5	3	4	5	3	4	2	4	2	1	1	1
18021	1	17	2	5	4	3	5	4	3	3	1	4	3	1	3	1	5	1
18024	1	17	2	4	4	4	4	4	4	4	3	4	5	4	4	3	4	4
18030	1	17	2	5	4	4	4	4	4	4	4	4	5	5	999	999	5	4
18033	2	17	2	5	5	5	5	3	5	3	3	1	5	5	5	4	4	4
18039	2	17	2	5	5	5	5	4	5	1	1	2	2	2	2	1	5	2
18040	2	17	999	4	2	2	2	2	3	3	3	1	3	2	999	1	1	1
18041	1	17	2	5	4	4	5	4	5	5	3	5	4	5	4	5	5	4
18044	1	17	2	5	5	4	5	5	5	4	3	5	4	4	4	2	2	5
18046	2	17	2	4	4	4	4	3	4	5	2	5	5	1	1	2	1	2
18050	2	17	1	5	5	2	2	3	3	5	4	1	5	5	5	4	5	3
18051	1	17	2	2	5	3	99	4	1	1	1	2	1	1	1	1	2	1
18052	2	17	1	5	5	5	5	5	5	5	5	5	5	5	5	5	5	5
18056	1	17	1	4	5	5	5	4	4	4	5	5	5	5	5	5	5	5
18057	2	17	2	3	4	3	5	4	3	3	3	5	4	4	3	3	4	3
18059	1	17	2	4	4	1	5	3	4	4	3	2	4	4	3	1	5	3
18060	2	16	2	5	5	3	5	5	3	5	3	5	5	1	5	1	5	1
18064	1	16	2	2	5	1	5	4	2	3	1	4	1	2	3	4	5	2
18065	1	16	2	5	4	3	4	4	3	999	4	5	5	4	3	4	5	5
18071	1	16	2	5	5	5	5	5	4	5	5	5	5	5	4	5	5	5
18077	2	16	2	5	5	3	4	4	4	1	3	2	3	3	4	3	5	4
18078	1	16	2	4	5	3	5	5	5	1	1	5	3	1	3	1	2	2
18080	2	16	2	4	4	3	5	5	4	1	1	1	999	2	3	1	2	1
18082	2	16	2	5	5	1	5	5	5	4	2	5	3	5	3	4	5	4
18084	1	16	1	4	3	1	2	5	3	2	2	4	999	2	2	1	4	1
18092	1	16	2	2	4	2	4	1	3	5	4	5	1	3	1	5	4	5
18093	2	16	2	4	5	5	5	5	3	1	2	5	4	3	4	3	3	3
18096	1	16	1	5	4	3	4	999	999	5	5	5	5	5	3	5	5	4
18097	2	16	1	5	5	1	5	5	4	1	1	1	5	3	1	2	5	1
18099	1	15	1	5	4	3	5	2	2	5	3	4	2	4	2	2	2	2
18102	1	16	1	5	5	4	4	5	5	5	4	4	4	5	5	5	4	5
18105	2	15	1	2	2	2	2	2	4	2	2	1	2	2	2	2	2	2
18109	1	16	1	2	5	4	5	5	5	5	5	5	5	5	2	4	5	5
18111	2	15	1	4	5	4	5	5	5	5	5	5	4	4	5	5	4	5
18112	2	15	999	4	3	1	5	5	5	5	3	5	2	5	1	1	3	1
18114	2	15	1	4	3	3	5	5	5	5	3	5	4	4	3	3	5	3
18121	2	15	1	5	4	1	5	4	2	5	1	5	5	5	5	5	5	5
18125	2	15	1	4	4	2	5	4	4	2	1	4	4	2	5	2	4	2
18129	2	15	1	4	5	3	5	5	5	5	5	5	5	5	5	3	5	5
18130	2	15	1	5	5	4	5	5	5	5	3	5	5	5	5	5	5	5
18132	2	15	1	4	5	4	5	5	5	5	2	5	2	4	4	2	2	5
18133	2	15	1	5	4	1	5	5	999	3	1	2	1	999	5	3	5	3
18134	1	15	1	4	3	1	5	5	3	3	5	5	5	4	3	2	5	4
18146	2	15	1	3	5	5	5	5	4	1	1	5	3	3	999	1	3	999
18150	2	15	999	4	4	4	4	4	4	1	3	4	4	2	4	2	4	2
18152	1	15	1	4	5	3	3	5	5	5	4	5	4	5	3	3	3	3
18155	2	15	1	2	4	1	1	1	2	2	2	2	2	2	2	2	1	1
18163	2	14	1	4	3	3	3	4	2	4	3	4	4	4	4	2	4	3
18166	1	14	1	4	4	2	4	4	3	5	3	4	5	5	4	5	3	4
18169	1	15	1	2	4	5	5	5	5	2	1	2	4	4	4	4	1	2
18170	2	14	1	4	4	3	4	4	4	3	3	4	3	1	3	4	3	2
18171	2	14	1	4	3	1	4	2	4	1	3	5	5	4	4	3	5	3
18173	1	14	1	2	2	3	4	4	3	3	3	5	3	3	3	2	5	1
18174	1	14	1	4	5	1	4	5	5	4	3	5	4	3	4	5	5	3
18176	2	14	1	4	4	1	5	5	5	2	3	1	4	4	4	2	5	5
18177	2	14	1	4	2	1	5	3	4	2	1	5	2	1	1	1	1	2
18181	1	14	1	5	5	1	4	3	4	5	1	5	5	3	3	5	5	3
18185	2	14	1	1	1	1	1	2	2	2	1	1	1	3	1	2	1	1
18188	2	14	1	4	4	1	5	5	4	3	1	5	5	4	3	1	5	3
18190	1	14	1	4	5	5	5	5	5	3	3	5	5	4	5	3	5	3
18193	2	14	1	4	4	3	5	4	4	4	4	5	4	4	3	4	4	4
18194	2	14	1	5	5	5	5	4	5	3	3	5	5	5	2	3	3	5
18202	2	14	1	2	1	1	2	2	2	5	3	5	3	2	1	4	3	3
18203	2	14	1	2	4	4	1	4	4	4	4	5	4	4	4	3	3	3
18204	1	14	1	4	4	4	4	4	4	2	1	2	5	5	5	2	1	2
18205	1	14	1	2	4	1	4	4	5	5	5	5	4	4	4	4	5	1
21003	2	17	99	5	5	5	5	5	5	5	3	5	5	3	4	3	3	3
21005	1	18	2	4	4	4	4	4	4	2	1	5	4	2	1	1	2	5
21007	2	17	2	5	5	4	5	4	4	5	5	5	5	5	4	4	5	3
21008	2	17	2	4	5	3	5	5	4	4	3	2	4	4	5	4	5	5
21009	1	17	1	4	5	5	5	5	5	5	5	5	5	5	5	4	5	4
21010	2	17	2	4	5	5	5	5	3	1	3	1	5	5	3	3	5	5
21012	2	17	2	4	4	5	5	5	5	3	3	5	5	5	3	3	3	3
21013	1	17	99	5	5	4	5	4	4	5	5	5	4	4	5	999	4	5
21014	1	17	2	4	5	999	999	5	5	3	3	5	4	5	4	4	5	3
21017	2	17	2	5	5	4	5	5	5	3	3	5	5	5	5	3	5	4
21018	2	17	2	5	4	2	5	4	5	3	3	2	4	5	4	3	5	5
21022	2	17	2	4	5	3	5	5	3	2	3	1	5	1	4	3	5	3
21026	2	17	2	5	5	3	5	5	4	1	3	5	5	2	2	1	5	3
21029	2	17	2	4	5	5	5	5	4	1	3	1	4	4	4	3	5	3
21031	2	17	2	5	5	5	5	5	5	1	5	5	5	1	5	2	5	1
21033	2	17	2	5	5	5	5	5	3	5	5	5	5	5	5	5	5	5
21039	2	17	2	5	5	5	5	5	4	3	5	2	4	5	5	3	4	4
21040	2	17	2	5	1	1	5	4	5	4	2	5	2	4	1	1	3	2
21042	1	17	2	4	5	5	5	5	5	5	2	1	4	3	3	3	1	2
21043	1	17	2	5	5	5	5	5	5	5	5	5	5	5	5	5	5	5
21044	1	17	1	2	5	4	5	4	2	5	5	1	4	2	2	5	4	4
21047	1	17	2	4	4	3	5	4	3	1	2	5	4	5	5	3	4	3
21048	2	17	2	5	5	3	3	5	5	5	3	5	5	3	5	5	5	5
21059	2	16	2	5	4	5	5	4	4	1	1	5	5	5	4	1	5	5
21063	2	16	2	5	5	2	4	4	3	5	3	5	2	3	4	1	4	2
21064	1	16	2	4	4	2	4	5	5	2	1	1	3	2	2	1	3	1
21069	2	16	1	5	5	4	4	5	5	5	4	5	4	4	4	4	4	4
21070	2	16	2	4	2	5	3	3	3	5	4	5	3	1	1	2	1	2
21073	1	16	1	4	5	1	5	5	5	1	1	1	5	3	5	1	5	3
21074	2	16	1	5	5	4	5	5	4	5	5	5	5	5	5	3	3	5
21076	2	16	1	5	4	1	1	4	5	1	1	1	5	1	4	4	5	4
21077	1	16	1	4	3	2	4	4	3	5	4	3	3	4	3	5	3	4
21079	2	15	1	5	5	3	3	5	4	5	3	1	4	3	3	4	5	5
21080	2	16	1	5	5	5	5	5	5	5	3	5	5	1	5	5	5	5
21081	2	16	1	4	5	1	5	5	4	1	1	5	5	3	3	3	5	3
21083	1	15	1	5	5	3	5	5	5	3	3	5	3	3	3	3	5	3
21084	1	16	1	1	3	1	5	5	5	3	1	3	1	1	1	1	2	3
21086	2	15	1	5	5	5	5	5	5	5	1	5	5	5	3	1	3	1
21089	1	15	1	5	5	5	4	4	4	4	4	4	2	2	3	4	5	4
21090	2	15	1	5	3	3	5	5	4	4	3	5	4	3	3	3	3	3
21096	1	15	1	5	5	5	5	5	4	5	5	5	5	5	5	5	5	4
21108	1	15	1	5	5	3	5	5	5	3	3	5	5	5	4	1	4	1
21110	2	14	1	4	5	2	5	5	5	5	3	5	5	2	4	1	5	3
21112	1	15	1	4	4	1	5	3	4	2	1	5	4	3	4	4	1	3
21115	2	15	1	5	5	4	5	5	4	1	1	5	4	4	4	1	2	1
21116	2	15	1	2	5	2	5	5	4	999	3	5	5	4	999	999	5	5
21119	2	15	1	4	4	2	5	5	5	1	2	1	5	2	5	1	2	2
21120	1	14	1	4	5	4	5	5	5	3	3	2	999	5	2	4	5	5
21122	2	15	1	3	5	3	3	4	5	5	3	3	2	2	2	2	3	3
21128	2	14	1	5	5	3	3	5	3	3	3	5	5	5	5	5	5	999
21129	2	14	1	5	5	4	5	5	5	5	999	4	4	4	4	4	5	4
21131	2	14	1	1	2	1	5	3	4	1	3	5	3	1	1	1	5	1
21132	1	15	1	2	4	2	5	5	5	1	1	5	2	3	2	1	4	3
21135	2	14	1	5	5	5	5	4	4	5	2	999	5	4	4	5	4	3
21139	2	14	2	5	5	2	5	5	5	1	3	5	2	3	3	4	5	3
